# Supplementary material for: Anti-Inflammatory and Autophagy Activation Effects of 7-Methylsulfonylheptyl Isothiocyanate Could Suppress Skin Aging: In Vitro Evidence
Source: Antioxidants (Basel). 2024 Oct 23;13(11):1282. doi: 10.3390/antiox13111282 (PMC11591029; doi:10.3390/antiox13111282)
Supplement: Supplementary file 1 [file antioxidants-13-01282-s001.zip]

Archive with 1 entries (1 files):
- antioxidants-3093545-supplementary.pdf
